# Supplementary material for: Development of a Novel In Silico Docking Simulation Model for the Fine HIV-1 Cytotoxic T Lymphocyte Epitope Mapping
Source: PLoS One. 2012 Jul 27;7(7):e41703. doi: 10.1371/journal.pone.0041703 (PMC3407191; doi:10.1371/journal.pone.0041703)
Supplement: Table S1 — Predicted best-defined epitopes using the docking simulation model and a comparison with HLArestrictor. The docking simulation model was applied to predict epitopes within 15-mer peptides spanning best-defined epitopes and compared with those predicted with the HLArestrictor. The U_dock score and their rank were calculated for each peptide in the docking simulation model, while with HLArestrictor the affinity thresholds of SB: Strong Binder, WB: Weak Binder, and CB: Combined Binder, and Non-binder were given, according to their definitions. (XLS) [file pone.0041703.s002.xls]

## Sheet: Supporting Table 1
																																			HLArestrictor
																			Best defined epitope													Docking simulation model				Other candidate num.
HLA	Site	HXB2	15-mer peptide sequence																HXB2	Sequence												U_dock (kcal/mol)	Rank		Best defined epitope	SB	WB	CB
A*02:01		76-90	R	S	L	Y	N	T	V	A	T	L	Y	C	V	H	Q		77-85	S	L	Y	N	T	V	A	T	L				-116.512	2		CB		1	1
	p15	429-443	R	Q	A	N	F	L	G	K	I	W	P	S	Y	K	G		433-442	F	L	G	K	I	W	P	S	Y	K			-61.8917	25		CB
	Protease	76-90	L	V	G	P	T	P	V	N	I	I	G	R	N	L	L		76-84	L	V	G	P	T	P	V	N	I				-102.58	5		Not detected
	RT	31-45	I	K	A	L	V	E	I	C	T	E	M	E	K	E	G		33-41	A	L	V	E	I	C	T	E	M				-102.853	23		WB
		176-190	P	D	I	V	I	Y	Q	Y	M	D	D	L	Y	V	G		179-187	V	I	Y	Q	Y	M	D	D	L				-118.493	1		Not detected	1	1	1
		306-320	N	R	E	I	L	K	E	P	V	H	G	V	Y	Y	D		309-317	I	L	K	E	P	V	H	G	V				-120.341	2		WB
	Vpr	56-70	G	V	E	A	I	I	R	I	L	Q	Q	L	L	F	I		59-67	A	I	I	R	I	L	Q	Q	L				-119.607	5		CB		2	1
	gp160	311-325	R	G	P	G	R	A	F	V	T	I	G	K	I	G	N		311-320	R	G	P	G	R	A	F	V	T	I			-104.439	5		Not detected
		811-825	A	V	S	L	L	N	A	T	D	I	A	V	A	E	G		813-822	S	L	L	N	A	T	D	I	A	V			-119.91	2		WB		1	3
	Nef	131-145	P	G	V	R	Y	P	L	T	F	G	W	C	Y	K	L		136-145	P	L	T	F	G	W	C	Y	K	L			-95.6855	12		Not detected		1
		176-190	P	E	R	E	V	L	E	W	R	F	D	S	R	L	A		180-189	V	L	E	W	R	F	D	S	R	L			-121.34	2		Not detected
A*11:01	p17	81-95	T	V	A	T	L	Y	C	V	H	Q	K	I	E	I	K		84-91	T	L	Y	C	V	H	Q	K					-138.315	1		SB	2	1	1
	p24	348-362	T	A	C	Q	G	V	G	G	P	G	H	K	A	R	V		349-359	A	C	Q	G	V	G	G	P	G	H	K		-124.152	5		Not detected			1
	RT	156-170	S	P	A	I	F	Q	S	S	M	T	K	I	L	E	P		158-166	A	I	F	Q	S	S	M	T	K				-127.829	2		SB			1
		341-355	I	Y	Q	E	P	F	K	N	L	K	T	G	K	Y	A		341-350	I	Y	Q	E	P	F	K	N	L	K			-148.831	1		Not detected
		516-530	E	L	V	N	Q	I	I	E	Q	L	I	K	K	E	K		520-528	Q	I	I	E	Q	L	I	K	K				-134.698	4		WB		2	1
	Integrase	176-190	V	Q	M	A	V	F	I	H	N	F	K	R	K	G	G		179-188	A	V	F	I	H	N	F	K	R	K			-136.016	9		SB	5	3	1
		201-215	V	D	I	I	A	T	D	I	Q	T	K	E	L	Q	K		203-211	I	I	A	T	D	I	Q	T	K				-120.514	11		CB		1	1
	gp160	196-210	C	N	T	S	V	I	T	Q	A	C	P	K	V	S	F		199-207	S	V	I	T	Q	A	C	P	K				-122.709	3		SB		3
	Nef	71-85	T	P	Q	V	P	L	R	P	M	T	Y	K	A	A	V		73-82	Q	V	P	L	R	P	M	T	Y	K			-128.23	3		WB
		71-85	T	P	Q	V	P	L	R	P	M	T	Y	K	A	A	V		75-82	P	L	R	P	M	T	Y	K					-128.28	2		Non-binder		1
		81-95	Y	K	A	A	V	D	L	S	H	F	L	K	E	K	G		84-92	A	V	D	L	S	H	F	L	K				-128.848	8		SB	2	2
A*24:02	p17	26-40	K	K	K	Y	K	L	K	H	I	V	W	A	S	R	E		28-36	K	Y	K	L	K	H	I	V	W				-136.919	3		SB
	p24	293-307	F	R	D	Y	V	D	R	F	F	K	T	L	R	A	E		294-304	R	D	Y	V	D	R	F	F	K	T	L		-127.697	11		Not detected		1
	gp160	51-65	T	L	F	C	A	S	D	A	K	A	Y	D	T	E	V		52-61	L	F	C	A	S	D	A	K	A	Y			-120.304	1		Not detected
		581-595	L	A	V	E	R	Y	L	K	D	Q	Q	L	L	G	I		585-593	R	Y	L	K	D	Q	Q	L	L				-136.542	1		SB	2
	Nef	131-145	P	G	V	R	Y	P	L	T	F	G	W	C	Y	K	L		134-141	R	Y	P	L	T	F	G	W					-131.983	1		SB		3
B*15:01	p24	268-282	L	G	L	N	K	I	V	R	M	Y	S	P	T	S	I		269-277	G	L	N	K	I	V	R	M	Y				-129.914	5		CB		1
	RT	306-320	N	R	E	I	L	K	E	P	V	H	G	V	Y	Y	D		309-318	I	L	K	E	P	V	H	G	V	Y			-149.015	1		SB	1
	Nef	116-130	H	T	Q	G	Y	F	P	D	W	Q	N	Y	T	P	G		117-127	T	Q	G	Y	F	P	D	W	Q	N	Y		-149.24	1		Non-binder
B*27:05	p17	16-30	W	E	K	I	R	L	R	P	G	G	K	K	K	Y	K		19-27	I	R	L	R	P	G	G	K	K				-126.61	3		WB		3
	p24	258-272	V	G	E	I	Y	K	R	W	I	I	L	G	L	N	K		263-272	K	R	W	I	I	L	G	L	N	K			-137.106	1		SB	1	2
	gp160	781-795	I	V	E	L	L	G	R	R	G	W	E	A	L	K	Y		786-795	G	R	R	G	W	E	A	L	K	Y			-111.738	4		WB	1	3
	Nef	101-115	I	H	S	Q	R	R	Q	D	I	L	D	L	W	I	Y		105-114	R	R	Q	D	I	L	D	L	W	I			-124.319	3		SB	2	2
B*35:01	p17	36-50	W	A	S	R	E	L	E	R	F	A	V	N	P	G	L		36-44	W	A	S	R	E	L	E	R	F				-121.466	2		Not detected
	p24	248-262	G	W	M	T	N	N	P	P	I	P	V	G	D	I	Y		254-262	P	P	I	P	V	G	D	I	Y				-112.463	1		WB		1
	RT	101-115	K	K	K	K	S	V	T	V	L	D	V	G	D	A	Y		107-115	T	V	L	D	V	G	D	A	Y				-114.066	4		SB		1
		116-130	F	S	V	P	L	D	E	D	F	R	K	Y	T	A	F		118-127	V	P	L	D	E	D	F	R	K	Y			-127.813	2		SB
		171-185	F	R	K	Q	H	P	D	I	V	I	Y	Q	Y	M	D		175-183	H	P	D	I	V	I	Y	Q	Y				-127.44	3		SB		1
	gp160	41-55	G	V	P	V	W	K	E	A	T	T	T	L	F	C	A		42-52	V	P	V	W	K	E	A	T	T	T	L		-120.35	1		WB
		76-90	P	T	D	P	N	P	Q	E	V	V	L	V	N	V	T		78-86	D	P	N	P	Q	E	V	V	L				-116.725	1		CB
		601-615	K	L	I	C	T	T	A	V	P	W	N	A	S	W	S		606-614	T	A	V	P	W	N	A	S	W				-114.687	5		CB
	Nef	71-85	T	P	Q	V	P	L	R	P	M	T	Y	K	A	A	V		74-81	V	P	L	R	P	M	T	Y					-124.301	1		SB	1	1
B*57:01	p24	143-157	V	H	Q	A	I	S	P	R	T	L	N	A	W	V	K		147-155	I	S	P	R	T	L	N	A	W				-120.396	5		SB	1	1
		158-172	V	V	E	E	K	A	F	S	P	E	V	I	P	M	F		162-172	K	A	F	S	P	E	V	I	P	M	F		-81.4525	22		SB	1	1
		238-252	G	T	T	S	T	L	Q	E	Q	I	G	W	M	T	N		240-249	T	S	T	L	Q	E	Q	I	G	W			-116.287	5		SB	2
		303-317	T	L	R	A	E	Q	A	S	Q	E	V	K	N	W	M		308-316	Q	A	S	Q	E	V	K	N	W				-129.472	2		WB	1
	RT	241-255	V	Q	P	I	V	L	P	E	K	D	S	W	T	V	N		244-252	I	V	L	P	E	K	D	S	W				-115.062	2		SB
	Integrase	171-185	H	L	K	T	A	V	Q	M	A	V	F	I	H	N	F		173-181	K	T	A	V	Q	M	A	V	F				-123.602	2		SB	1	1
	Vpr	26-40	L	K	N	E	A	V	R	H	F	P	R	I	W	L	H		30-38	A	V	R	H	F	P	R	I	W				-140.779	3		SB		1
	Nef	116-130	H	T	Q	G	Y	F	P	D	W	Q	N	Y	T	P	G		116-125	H	T	Q	G	Y	F	P	D	W	Q			-123.784	1		Not detected	1
		116-130	H	T	Q	G	Y	F	P	D	W	Q	N	Y	T	P	G		120-128	Y	F	P	D	W	Q	N	Y	T				-70.875	26		Not detected	1
Table S1. Predicted best-defined epitopes using the docking simulation model and a comparison with HLArestrictor. The docking simulation model was applied to predict epitopes within 15-mer peptides spanning best-defined epitopes and compared with those predicted with the HLArestrictor. The U_dock score and their rank were calculated for each peptide in the docking simulation model, while with HLA…
