# Supplementary material for: Development of a Novel In Silico Docking Simulation Model for the Fine HIV-1 Cytotoxic T Lymphocyte Epitope Mapping
Source: PLoS One. 2012 Jul 27;7(7):e41703. doi: 10.1371/journal.pone.0041703 (PMC3407191; doi:10.1371/journal.pone.0041703)
Supplement: Table S2 — Epitope prediction using the docking simulation model and HLArestrictor against in vitro HLA-restricted HIV-1 CRF01_AE Gag epitope candidates. Using previously reported HIV-1 CRF01_AE Gag epitope candidates detected by ELISpot assays and statistical analysis, epitope prediction was performed by our novel docking simulation model and HLArestrictor. Among 31 15-mer peptide and HLA associations, six best-defined epitopes and four non-best defined epitopes were included. Bold, underlined sequences indicate positive candidates in dual models. SB: Strong Binder, WB: Weak Binder, and CB: Combined Binder. (XLSX) [file pone.0041703.s003.xlsx]

## Sheet: Supporting Table 2
					Docking simulation model																	HLArestrictor
HLA	Binding motif	Reported epitope	Site	HXB2	Sequence															U_dock (kcal/mol)		Sequence															Binder level
A*02:03	x[L]xxxxxx[L]		p24	331-345	K	S	I	L	K	A	L	G	T	G	A	T	L	E	E			K	S	I	L	K	A	L	G	T	G	A	T	L	E	E
			Rank	1		-	-	-	-	-	-	-	-							-115.927
				2		-	-	-	-	-	-	-	-	-	-	-				-110.457
				3								-	-	-	-	-	-	-	-	-109.518
				4						-	-	-	-	-	-	-	-	-	-	-107.735
				5		-	-	-	-	-	-	-	-	-						-106.87
				7																-105.104							-	-	-	-	-	-	-	-			CB
				8																-104.836				-	-	-	-	-	-	-	-	-	-	-			CB
				9																-103.719			-	-	-	-	-	-	-	-	-	-					CB
				19																-94.3503				-	-	-	-	-	-	-	-	-					CB
A*02:07	x[L][D]xxxxx[L]	RMYSPTSIL by A2	p24	271-285	N	K	I	V	R	M	Y	S	P	V	S	I	L	D	I			N	K	I	V	R	M	Y	S	P	V	S	I	L	D	I
	x[L]xxxxxx[L]		Rank	1					-	-	-	-	-	-	-	-	-	-		-114.586
				2	-	-	-	-	-	-	-	-	-	-	-					-113.142
				3						-	-	-	-	-	-	-	-	-		-112.108
				4							-	-	-	-	-	-	-	-		-111.922
				5					-	-	-	-	-	-	-	-	-			-110.972						-	-	-	-	-	-	-	-	-			WB
				11																-107.275						-	-	-	-	-	-	-	-				WB
				15																-105.071			-	-	-	-	-	-	-	-	-						WB
			p24	276-290	M	Y	S	P	V	S	I	L	D	I	R	Q	G	P	K			M	Y	S	P	V	S	I	L	D	I	R	Q	G	P	K
			Rank	1						-	-	-	-	-	-	-	-	-	-	-119.683
				2							-	-	-	-	-	-	-	-	-	-116.186
				3				-	-	-	-	-	-	-	-					-112.834
				4	-	-	-	-	-	-	-	-	-							-112.108
				5	-	-	-	-	-	-	-	-	-	-	-					-112.006
		(Best defined) YVDRFYKTL by A*02:07	p24	296-310	Y	V	D	R	F	Y	K	T	L	R	A	E	Q	A	T			Y	V	D	R	F	Y	K	T	L	R	A	E	Q	A	T
			Rank	1	-	-	-	-	-	-	-	-	-							-136.69
				2	-	-	-	-	-	-	-	-								-128.215
				3						-	-	-	-	-	-	-	-	-	-	-121.877
				4								-	-	-	-	-	-	-	-	-113.224
				5					-	-	-	-	-	-	-	-	-	-	-	-108.919
A*24:02	x[YF]xxxxxx[FWIL]	(Best defined) KYKLKHIVW by A*24:02	p17	26-40	K	K	K	Y	R	M	K	H	L	V	W	A	S	R	E			K	K	K	Y	R	M	K	H	L	V	W	A	S	R	E
	x[YF]xxxxxx[LFI]		Rank	1			-	-	-	-	-	-	-	-	-					-107.169				-	-	-	-	-	-	-	-	-					SB
				2					-	-	-	-	-	-	-	-	-	-		-106.43
				3						-	-	-	-	-	-	-	-	-		-104.471
				4							-	-	-	-	-	-	-	-		-100.408
				5			-	-	-	-	-	-	-	-	-	-				-100.201
				6																-98.6637				-	-	-	-	-	-	-	-						WB
				11																-85.4866					-	-	-	-	-	-	-	-					WB
B*07:05	x[P]xxxxxx[L(F)]	AN11 (AM9, TM8, TL9, TN10) by B7	p24	176-190	S	E	G	A	T	P	Q	D	L	N	M	M	L	N	I			S	E	G	A	T	P	Q	D	L	N	M	M	L	N	I
			Rank	1	-	-	-	-	-	-	-	-	-							-129.986
				2						-	-	-	-	-	-	-	-			-129.774
				3	-	-	-	-	-	-	-	-	-	-	-					-127.836
				4						-	-	-	-	-	-	-	-	-		-127.703
				5							-	-	-	-	-	-	-	-		-127.7
				6																-125.684						-	-	-	-	-	-	-	-	-			WB
				7																-125.389						-	-	-	-	-	-	-	-				WB
				15																-119.809						-	-	-	-	-	-	-	-	-	-	-	WB
B*15:02	xxxxxxxx[YF(M)]		p17	31-45	M	K	H	L	V	W	A	S	R	E	L	E	R	F	A			M	K	H	L	V	W	A	S	R	E	L	E	R	F	A
	x[QLVP]xxxxxx[FYM]		Rank	1	-	-	-	-	-	-	-	-	-							-129.657
				2				-	-	-	-	-	-	-	-					-126.165
				3				-	-	-	-	-	-	-	-	-	-	-		-126.159
				4			-	-	-	-	-	-	-	-	-					-122.954
				5				-	-	-	-	-	-	-	-	-				-122.746
			p17	41-55	L	E	R	F	A	L	N	P	G	L	L	E	T	A	E			L	E	R	F	A	L	N	P	G	L	L	E	T	A	E
			Rank	1	-	-	-	-	-	-	-	-	-	-	-					-127.121
				2		-	-	-	-	-	-	-	-	-	-					-123.472
				3	-	-	-	-	-	-	-	-	-	-						-118.393
				4					-	-	-	-	-	-	-	-	-	-	-	-118.221
				5	-	-	-	-	-	-	-	-	-							-116.96
		KALGPAATL by B15	p24	331-345	K	S	I	L	K	A	L	G	T	G	A	T	L	E	E			K	S	I	L	K	A	L	G	T	G	A	T	L	E	E
			Rank	1			-	-	-	-	-	-	-	-	-	-	-			-119.407
				2						-	-	-	-	-	-	-	-			-110.218
				3				-	-	-	-	-	-	-	-	-	-			-108.663
				4			-	-	-	-	-	-	-	-						-108.507
				5					-	-	-	-	-	-	-	-	-			-108.345
B*38:02	(B*38:01)	GHQAAMQML by B38	p24	191-205	V	G	G	H	Q	A	A	M	Q	M	L	K	E	T	I			V	G	G	H	Q	A	A	M	Q	M	L	K	E	T	I
	xxxxxxxx[FL]		Rank	1								-	-	-	-	-	-	-	-	-93.6242									-	-	-	-	-	-	-	-	WB
	xxxxxxxx[FL(I)]			2					-	-	-	-	-	-	-	-				-90.0224
				3			-	-	-	-	-	-	-	-	-	-				-89.4034
				4					-	-	-	-	-	-	-	-	-	-	-	-88.6478
				5			-	-	-	-	-	-	-	-	-					-88.404				-	-	-	-	-	-	-	-	-					WB
				11																-81.7561					-	-	-	-	-	-	-	-					SB
B*40:01	x[E]xxxxxx[L]		p24	311-325	Q	E	V	K	N	W	M	T	E	T	L	L	V	Q	N			Q	E	V	K	N	W	M	T	E	T	L	L	V	Q	N
			Rank	1	-	-	-	-	-	-	-	-								-128.372
				2	-	-	-	-	-	-	-	-	-	-	-					-125.315		-	-	-	-	-	-	-	-	-	-	-					SB
				3	-	-	-	-	-	-	-	-	-	-						-120.809
				4				-	-	-	-	-	-	-	-					-115.99
				5						-	-	-	-	-	-	-	-	-		-115.937
B*40:02	x[E]xxxxxx[IAVL]	(Best defined) TERQANFL by B*40:02	p15	423-437	M	K	D	C	T	E	R	Q	A	N	F	L	G	K	I			M	K	D	C	T	E	R	Q	A	N	F	L	G	K	I
			Rank	1		-	-	-	-	-	-	-	-	-						-83.9007
				2					-	-	-	-	-	-	-	-				-82.826						-	-	-	-	-	-	-	-				WB
				3				-	-	-	-	-	-	-	-	-				-82.1386
				4	-	-	-	-	-	-	-	-								-82.1141
				5		-	-	-	-	-	-	-	-	-	-	-				-80.5766
				12																-78.1666						-	-	-	-	-	-	-	-	-	-	-	WB
				22																-71.7197								-	-	-	-	-	-	-	-	-	WB
B*46:01	xxxxxxxx[YF]		p24	271-285	N	K	I	V	R	M	Y	S	P	V	S	I	L	D	I			N	K	I	V	R	M	Y	S	P	V	S	I	L	D	I
	x[M(I)]xxxxxx[YF]		Rank	1				-	-	-	-	-	-	-	-	-	-	-		-105.371
				2					-	-	-	-	-	-	-	-	-	-		-104.08
				3			-	-	-	-	-	-	-	-	-	-	-			-103.951
				4				-	-	-	-	-	-	-	-	-	-			-99.3469
				5					-	-	-	-	-	-	-	-	-			-98.0566						-	-	-	-	-	-	-	-	-			SB
				19																-82.2382						-	-	-	-	-	-	-	-				WB
			p24	276-290	M	Y	S	P	V	S	I	L	D	I	R	Q	G	P	K			M	Y	S	P	V	S	I	L	D	I	R	Q	G	P	K
			Rank	1				-	-	-	-	-	-	-	-					-99.7071
				2			-	-	-	-	-	-	-	-	-					-99.2976
				3	-	-	-	-	-	-	-	-	-	-	-					-98.5635
				4		-	-	-	-	-	-	-	-	-	-					-97.4634
				5	-	-	-	-	-	-	-	-	-							-94.9885
			p24	291-305	E	P	F	R	D	Y	V	D	R	F	Y	K	T	L	R			E	P	F	R	D	Y	V	D	R	F	Y	K	T	L	R
			Rank	1			-	-	-	-	-	-	-	-	-					-120.535
				2	-	-	-	-	-	-	-	-	-	-	-					-119.359
				3				-	-	-	-	-	-	-	-					-114.924
				4			-	-	-	-	-	-	-	-	-	-				-114.533
				5			-	-	-	-	-	-	-	-						-109.062
			p24	296-310	Y	V	D	R	F	Y	K	T	L	R	A	E	Q	A	T			Y	V	D	R	F	Y	K	T	L	R	A	E	Q	A	T
			Rank	1	-	-	-	-	-	-	-	-	-	-						-101.833
				2	-	-	-	-	-	-	-	-	-							-101.49
				3				-	-	-	-	-	-	-	-	-				-100.359
				4			-	-	-	-	-	-	-	-	-	-				-99.4003
				5			-	-	-	-	-	-	-	-						-98.9297
B*52:01	xxxxxxx[IV][IV]		p24	311-325	Q	E	V	K	N	W	M	T	E	T	L	L	V	Q	N			Q	E	V	K	N	W	M	T	E	T	L	L	V	Q	N
	xxxxxxx[IV(MF)][IV(MF)]		Rank	1								-	-	-	-	-	-	-	-	-125.319
				2			-	-	-	-	-	-	-	-						-124.474
				3			-	-	-	-	-	-	-	-	-	-				-123.558
				4					-	-	-	-	-	-	-	-				-123.244
				5			-	-	-	-	-	-	-	-	-	-	-			-122.523
B*58:01	x[ATS]xxxxxx[WF]	(Best defined) RSLYNTVATLY by B58	p17	76-90	K	S	L	Y	N	T	V	V	T	L	W	C	V	H	Q			K	S	L	Y	N	T	V	V	T	L	W	C	V	H	Q
	x[AST(G)]xxxxxx[FW(Y)]		Rank	1				-	-	-	-	-	-	-	-					-133.225					-	-	-	-	-	-	-	-					WB
				2	-	-	-	-	-	-	-	-	-	-	-					-131.503		-	-	-	-	-	-	-	-	-	-	-					SB
				3				-	-	-	-	-	-	-	-	-	-	-		-123.648
				4		-	-	-	-	-	-	-	-	-	-					-123.335			-	-	-	-	-	-	-	-	-	-					WB
				5					-	-	-	-	-	-	-	-	-	-		-118.808
				6																-117.235				-	-	-	-	-	-	-	-	-					WB
				10																-113.279		-	-	-	-	-	-	-	-	-	-						WB
C*01:02	xx[P]xxxxx[L]	(Best defined) VIPMFSAL by C*01:02	p24	161-175	E	K	G	F	N	P	E	V	I	P	M	F	S	A	L			E	K	G	F	N	P	E	V	I	P	M	F	S	A	L
	x[AL]xxxxxx[L]		Rank	1							-	-	-	-	-	-	-	-	-	-120.954
				2								-	-	-	-	-	-	-	-	-120.691									-	-	-	-	-	-	-	-	SB
				3					-	-	-	-	-	-	-	-	-	-	-	-118.713
				4				-	-	-	-	-	-	-	-	-				-116.603
				5				-	-	-	-	-	-	-	-	-	-	-		-108.149
			p24	271-285	N	K	I	V	R	M	Y	S	P	V	S	I	L	D	I			N	K	I	V	R	M	Y	S	P	V	S	I	L	D	I
			Rank	1				-	-	-	-	-	-	-	-	-	-			-117.877
				2							-	-	-	-	-	-	-	-	-	-114.215								-	-	-	-	-	-	-	-	-	WB
				3						-	-	-	-	-	-	-	-	-	-	-113.402
				4						-	-	-	-	-	-	-	-			-113.059							-	-	-	-	-	-	-	-			WB
				5			-	-	-	-	-	-	-	-						-112.359
				7																-110.078				-	-	-	-	-	-	-	-	-	-	-			WB
				15																-84.5019						-	-	-	-	-	-	-	-	-	-	-	WB
				16																-83.784						-	-	-	-	-	-	-	-	-			SB
				21																-75.9168						-	-	-	-	-	-	-	-				SB
			p24	276-290	M	Y	S	P	V	S	I	L	D	I	R	Q	G	P	K			M	Y	S	P	V	S	I	L	D	I	R	Q	G	P	K
			Rank	1							-	-	-	-	-	-	-	-	-	-118.519
				2								-	-	-	-	-	-	-	-	-116.461
				3		-	-	-	-	-	-	-	-	-						-114.215			-	-	-	-	-	-	-	-	-						WB
				4	-	-	-	-	-	-	-	-	-	-						-113.402
				5	-	-	-	-	-	-	-	-								-113.059		-	-	-	-	-	-	-	-								WB
			p24	296-310	Y	V	D	R	F	Y	K	T	L	R	A	E	Q	A	T			Y	V	D	R	F	Y	K	T	L	R	A	E	Q	A	T
			Rank	1	-	-	-	-	-	-	-	-	-							-123.512		-	-	-	-	-	-	-	-	-							WB
				2			-	-	-	-	-	-	-	-						-122.246
				3	-	-	-	-	-	-	-	-	-	-						-121.389
				4		-	-	-	-	-	-	-	-							-119.595
				5		-	-	-	-	-	-	-	-	-						-117.471
C*03:02	x[A]xxxxxx[FWY]		p17	76-90	K	S	L	Y	N	T	V	V	T	L	W	C	V	H	Q			K	S	L	Y	N	T	V	V	T	L	W	C	V	H	Q
			Rank	1				-	-	-	-	-	-	-	-	-	-	-		-135.996
				2					-	-	-	-	-	-	-	-	-	-		-128.032
				3						-	-	-	-	-	-	-	-	-		-126.217
				4				-	-	-	-	-	-	-	-	-	-			-123.904
				5				-	-	-	-	-	-	-	-					-122.692
				12																-108.564			-	-	-	-	-	-	-	-	-						CB
				13																-106.934			-	-	-	-	-	-	-	-	-	-					CB
				20																-90.1716		-	-	-	-	-	-	-	-								WB
				22																-87.5691		-	-	-	-	-	-	-	-	-	-						WB
				23																-85.9392		-	-	-	-	-	-	-	-	-	-	-					WB
C*03:04	x[A]xxxxxx[LM]	(Best defined) YVDRFFKTL by C*03:04	p24	296-310	Y	V	D	R	F	Y	K	T	L	R	A	E	Q	A	T			Y	V	D	R	F	Y	K	T	L	R	A	E	Q	A	T
			Rank	1			-	-	-	-	-	-	-	-						-133.154
				2	-	-	-	-	-	-	-	-	-							-131.46		-	-	-	-	-	-	-	-	-							CB
				3	-	-	-	-	-	-	-	-	-	-						-131.172
				4	-	-	-	-	-	-	-	-								-130.058
				5							-	-	-	-	-	-	-	-		-121.91
C*07:02	xxxxxxxx[YFL]		p24	191-205	V	G	G	H	Q	A	A	M	Q	M	L	K	E	T	I			V	G	G	H	Q	A	A	M	Q	M	L	K	E	T	I
			Rank	1			-	-	-	-	-	-	-	-	-					-114.122
				2				-	-	-	-	-	-	-	-					-110.102
				3							-	-	-	-	-	-	-	-		-109.537
				4			-	-	-	-	-	-	-	-	-	-	-			-109.309
				5	-	-	-	-	-	-	-	-	-	-	-					-108.494
			p24	311-325	Q	E	V	K	N	W	M	T	E	T	L	L	V	Q	N			Q	E	V	K	N	W	M	T	E	T	L	L	V	Q	N
			Rank	1				-	-	-	-	-	-	-	-					-123.808
				2				-	-	-	-	-	-	-	-	-	-			-118.996
				3			-	-	-	-	-	-	-	-	-					-116.659
				4				-	-	-	-	-	-	-	-	-	-	-		-116.454
				5				-	-	-	-	-	-	-	-	-				-115.152
C*08:01	x[A]xxxxxx[LM]		p17	31-45	M	K	H	L	V	W	A	S	R	E	L	E	R	F	A			M	K	H	L	V	W	A	S	R	E	L	E	R	F	A
			Rank	1		-	-	-	-	-	-	-	-							-128.155
				2		-	-	-	-	-	-	-	-	-	-	-				-125.131
				3			-	-	-	-	-	-	-	-	-	-	-			-125.126
				4			-	-	-	-	-	-	-	-	-	-				-124.142
				5		-	-	-	-	-	-	-	-	-	-					-120.851
			p17	41-55	L	E	R	F	A	L	N	P	G	L	L	E	T	A	E			L	E	R	F	A	L	N	P	G	L	L	E	T	A	E
			Rank	1	-	-	-	-	-	-	-	-	-	-						-123.379
				2	-	-	-	-	-	-	-	-	-							-119.402
				3	-	-	-	-	-	-	-	-	-	-	-					-118.742
				4		-	-	-	-	-	-	-	-	-						-117.403
				5					-	-	-	-	-	-	-	-	-	-	-	-115.385
				6																-113.486					-	-	-	-	-	-	-	-					SB
			p24	331-345	K	S	I	L	K	A	L	G	T	G	A	T	L	E	E			K	S	I	L	K	A	L	G	T	G	A	T	L	E	E
			Rank	1					-	-	-	-	-	-	-	-	-			-104.366
				2					-	-	-	-	-	-	-	-	-	-		-102.414
				3				-	-	-	-	-	-	-	-	-	-			-102.052
				4					-	-	-	-	-	-	-	-	-	-	-	-100.945
				5			-	-	-	-	-	-	-	-	-	-	-			-100.524
C*12:03	x[A]xxxxxx[FWY]		p24	331-345	K	S	I	L	K	A	L	G	T	G	A	T	L	E	E			K	S	I	L	K	A	L	G	T	G	A	T	L	E	E
			Rank	1					-	-	-	-	-	-	-	-	-	-	-	-119.552
				2				-	-	-	-	-	-	-	-	-	-	-		-110.951
				3					-	-	-	-	-	-	-	-	-	-		-110.843
				4						-	-	-	-	-	-	-	-	-	-	-110.094
				5							-	-	-	-	-	-	-	-	-	-110.09
				7																-109.758						-	-	-	-	-	-	-	-	-			CB
				14																-105.955				-	-	-	-	-	-	-	-	-	-	-			CB
C*15:02	xxxxxxxx[YF(M)]		p15	421-435	M	K	D	C	T	E	R	Q	A	N	F	L	G	K	I			M	K	D	C	T	E	R	Q	A	N	F	L	G	K	I
	x[QLVP]xxxxxx[FYM]		Rank	1					-	-	-	-	-	-	-	-	-	-	-	-118.551
				2								-	-	-	-	-	-	-	-	-116.219
				3					-	-	-	-	-	-	-	-	-	-		-114.487
				4	-	-	-	-	-	-	-	-	-	-						-110.783
				5					-	-	-	-	-	-	-	-	-			-104.331
Table S2. Epitope prediction using the docking simulation model and HLArestrictor against in vitro HLA-restricted HIV-1 CRF01_AE Gag epitope candidates. Using previously reported HIV-1 CRF01_AE Gag epitope candidates detected by ELISpot assays and statistical analysis, epitope prediction was performed by our novel docking simulation model and HLArestrictor. Among 31 15-mer peptide and HLA associa…
